# Supplementary material for: Nutrient Deficiency Promotes the Entry of Helicobacter pylori Cells into Candida Yeast Cells
Source: Biology (Basel). 2021 May 12;10(5):426. doi: 10.3390/biology10050426 (PMC8151769; doi:10.3390/biology10050426)
Supplement: Supplementary file 1 [file biology-10-00426-s001.zip]

Archive with 1 entries (1 files):
- biology-1183089-supplementary.pdf
